# Supplementary material for: Automatic Evaluation for Bioengineering of Human Artificial Ovary: A Model for Fertility Preservation for Prepubertal Female Patients with a Malignant Tumor
Source: Int J Mol Sci. 2022 Oct 17;23(20):12419. doi: 10.3390/ijms232012419 (PMC9604043; doi:10.3390/ijms232012419)
Supplement: Supplementary file 1 [file ijms-23-12419-s001.zip]

Archive with 3 entries (3 files):
- Figure S1.pdf
- Supplementary Video S1. evaluation of artificial ovary.mp4
- Supplementary Video S2. secondary follicle imaging.avi
